# Supplementary material for: sc-ImmuCC: hierarchical annotation for immune cell types in single-cell RNA-seq
Source: Front Immunol. 2023 Jul 20;14:1223471. doi: 10.3389/fimmu.2023.1223471 (PMC10399579; doi:10.3389/fimmu.2023.1223471)
Supplement: Supplementary file 2 [file DataSheet_2.xlsx]

## Sheet: TableS6
table S6: signatures in layer 0.
Immune	Non_Immune
PTPRC	MUC5A
CD45	KRT5
CSF3R	SFTPD
FCGR3B	EPCAM
KLRD1	CDH5
FPR1	COL1A2
CD8A	ACTA2
CD1B	PECAM1
TNFRSF17	COL3A1
BANK1	TMSB10
FCRL2	CALD1
PNOC	FTH1
CR2	COL6A2
FCN1	FKBP1A
GNLY
KIR2DL1
KIR3DL1
KIR3DL2
CD1E
CD1A
CD163
AIF1
CD79A
JCHAIN

## Sheet: Table S7
table S7: signatures in layer 1.
Tcell	Bcell	DC	NK	Monocyte	Macrophage	ILC	Mast	Neutrophil
CD3D	CD79A	IL3RA	GNLY	VCAN	APOE	IRF8	TPSB2	CSF3R
CD3G	CD79B	CD1C	KLRC1	CSF3R	APOC1	PLD4	TPSAB1	FCGR3B
CD3E	MS4A1	BATF3	FGFBP2	CDKN1C	C1QB	IRF7	TPSD1	FPR1
CD4	CD19	THBD	KLRF1	LRRC25	C1QC	LILRA4	TESPA1	CEACAM3
CD8A	CD20	CD209	GZMH	TCF7L2	RNASE1	TCF4	RGS13	TNFRSF10C
CD8B	AFF3	HLA-DPB1	PRF1	LYN	ACP5	SERPINF1	SLC18A2	PLXNC1
FOXP3	BANK1	HLA-DQA1	KLRD1	PILRA	GPNMB	CCDC50	CPA3	FCAR
IL2RA	BLK	CSF2RA	NKG7	FCGR1A	PLD3	UGCG	MS4A2	ABTB1
IL7R	BTLA	HLA-DRA	GZMB	CTSS	CTSB	APP	HPGDS	SLC25A37
TRAC	CD138	HLA-DPA1	SPON2	FCN1	PLTP	PPP1R14B	ADCYAP1	CXCR1
CTLA4	MZB1	HLA-DRB1	CD56	VCAN	CD9	IRF4	HDC	BCL6
DFNB31	IGHM	HLA-DQB1		CSF3R	PRDX1	TSPAN13	FCER1A	NCF2
EOMES	IGHG3	LDLRAD4		LYZ	CTSZ	SPIB	GATA2	CXCR2
TIM3	IGHA2	HLA-DRB5		FCN1	DAB2	TPM2	KIT	MGAM
		RALA		CTSS	CD63	LILRB4		FAM65B
		HLA-DRB6		CD14	CD81	LRRC26		THBD
		AXL		SA00A9	LIPA	BCL11A		LILRA2
		CD86		IF130	GLUL	SOX4		CAMP
		HLA-DMB		AIF1	SLCO2B1	KRT86		TNFSF14
		FCER1A			CREG1	KRT81		SEPX1
		HBB			LGALS3	IL23R		XPO6
		CPVL			LAMP1	PCDH9		CD97
		CD74			MARCO	DLL1		TNFRSF1A
		CST3			FABP4	RORC
		CD123			MCEMP1	PDZK1
		CD103			MERTK	TNFSF11
		CD1E			CD163	ENPP1
		CD1A			FCGR3A	B3GALT5
		CLEC10A			LGMN	NCR2
		SIGLEC1			PLA2G7	LIF
		UBD			CSF1R	IL4I1
		STAB1			CYBB	SLC4A10
		CSF2RA			CD163	HOXA9
		GPR109B			NPL	CSF2
		SIGLEC5			FN1	TLE1
					IL1B	TNFSF4
					S100A8	IL1R1
					MS4A6A	B3GNT7
					FCER1Q	AMFR
						HIF3A
						MTRNR2L6
						MTRNR2L10
						LTB
						MTRNR2L1

## Sheet: Table S8
table S8: T cells signatures in layer 2.
CD4_T	CD8_T
CD4	CD8A
TRDC	CD8B
IL2RA	GZMB
CD25	EOMES
STAT1	TNFA
IL2	IFNG
CD127	CCL5
CD152	NKG7
CTLA4	GZMH
CTLA-4	GZMK
FOXP3	GZMA
IL4	CD8
IL10
IL12
TGFB
IL18
STAT5
CD4

## Sheet: Table S9
table S9: B cells signatures in layer 2.
Naive_B	Memory_B	Plasma_Cell
TCL1A	MS4A1	TNFRSF17
FCER2	LINC00926	GPRC5D
LINC00926	BANK1	DERL3
FCER2	CD79A	IGF1
MS4A1	HLA-DQB1	GLDC
CD79A	FCER2	HRASLS2
BANK1	HLA-DQA1	SPACA3
FCRL1	CD22	SDC1
HLA-DQB1	FCRL2	MZB1
HVCN1	ADAM28	TXNDC5
HLA-DQA1	IGLL5	IgG
	P2RX5	IGHG4
	BLK	IGHG1
		IGHG3
		IGKC
		SSR4
		FKBP11
		AREG
		IGLC2
		KLRD1

## Sheet: Table S10
table S10: DC cells signatures in layer 2.
cDC	pDC
ENHO	LILRA4
FCER1A	CLEC4C
IGSF6	IL3RA
CTSV	SMPD3
ANXA2	SERPINF1
H2AFZ	PLD4
LGALS1	PTPRS
HLA-DPA1	SCT
CLSPN	PTCRA
TUBA1B	IRF7
CLEC10A	IRF8
CD1C	CCDC50
PKIB	TCF4
CD1E	UGCG
HLA-DQA1	ITM2C
HLA-DQB1	LGMN
HLA-DRB5	LILRA4
CPVL	APP

## Sheet: Table S11
table S11: NK cells signatures in layer 2.
NK_bright	NK_dim
CD56	CD16
ARH	ENC1
BMP2	TTC38
COL9A2	PRF1
IL7R	CMKLR1
GZMK	BOK
JAML	CX3CR1
CCDC141	DGKK
ITM2C	SLC1A7
XCL1	MYOM2
SYPL1	MTSS1
SETD7	FGFBP2
RCAN3	LGR6
KIT	KIR2DL1
SPRY2	CD298
	ATP1B3
	ADGRG1
	TGFBR3
	SPON2
	ZEB2
	BNC2
	EBF4
	ASCL2
	TBX21

## Sheet: Table S12
table S12: Monocytes signatures in layer 2.
Classical_Mono	NonClassical_Mono
CD14	CD16
VCAN	C1QA
CD36	CDKN1C
FOSL2	HES4
S100A12	MS4A7
PLAUR	FCGR3A
LGALS2	TCF7L2
MNDA	HMOX1
SLC11A1	LYPD2
	IFITM3
	CSF1R

## Sheet: Table S13
table S13: Macrophages signatures in layer 2.
Macrophage_M1	Macrophage_M2
iNOS	ARG1
IL12	ARG2
CD64	FCER2
CD80	IL10
CXCR10	CD32
IL23	CD163
CXCL9	CD23
CXCL10	CD200R1
CXCL11	PD-L2
CD86	PD-L1
IL1A	MARCO
IL1B	CSF1R
IL6	CD206
TNFa	Il1RA
MHCII	Il1R2
CCL5	IL4R
IRF5	CCL4
IRF1	CCL13
CD40	CCL20
IDO1	CCL17
KYNU	CCL18
CCR7	CCL22
B7-1	CCL24
B7-2	LYVE1
	VEGFA
	VEGFB
	VEGFC
	VEGFD
	EGF
	CTSA
	CTSB
	CSTC
	CTSD
	TGFB1
	TGFB2
	TGFB3
	MMP14
	MMP19
	MMP9
	CLEC7A
	WNT7b
	FASL
	TNFSF12
	TNFSF8
	CD276
	VTCN1
	MSR1
	FN1
	IRF4
	HLA-DR
	CD205
	CD14
	PDL2
	PDL1
	PDCD1LG2
	CD274
	MRC1
	IL1RN
	B7-H3
	BH-H4
	CD204

## Sheet: Table S14
table S14: ILCs signatures in layer 2.
ILC1	ILC2	ILC3
SYNE2	GNLY	KIT
CCL5	KLRD1	KLRB1
HSPA1B	CCL4	KLRD1
CD3E	CMC	GZMK
FYB1	NKG7	GZMH
TRAT1	IL5	CXCL8
DNAJB1	IL13	CD83
TBX21	IL1RL1	LST1
EOMES	PDE4A	IL1R1
CXCR3	RORA	CXCL2
IL12RB1	BCL11B	ATP1B3
IL12RB2	PTGDR2	NRIP1
IL18RAP	KLRG1	VEGFA
IL18R1	IL17RB	NCOA7
KLRD1	CRLF2	RORC
KLRC1		NFIL3
KLRF1		AHR
		IL23R
		CSF2
		TNF

## Sheet: Table S15
table 15: CD4 T cell signatures in layer 3.
CD4_naive	Treg	Th1	Th2	Th17	Tfh	CD4_Central_memory	CD4_Effector_memory
TCF7	FOXP3	CD28	ADORA2A	CD274	CD200	MALT1	GFI1
CCR7	CTLA4	CD274	APOE	IL10RA	CD83	PDK1	MALT1
CD62L	CD25	IL2	C5AR1	PDCD1	CD84	SKIV2L	SERPINB6
CD127	GITR	IL4	IL13RA1	IL6	B3GAT1	CCR7	LRRC32
CD45RA	TIGIT	IL6	MMP9	IL17A	CDK5R1	IL23A	PDK1
CD132	IL10	IL10RA	MYD88	IL17AF	IL21	CD27	SKIV2L
IKBKE	AITR	IL12	PTPN13	IL17F	CXCR5	CD28	SPNS2
LAMP3	LAG3	IL23A	SPI1	IL21	IL4	CD45RO	SSU72
TRABD2A	LTA	MYD88	TBX21	IL22	STAT3	CD62L	TREX1
LEF1	IL2RA	PDCD1	TLR4	IL23R	BCL6	CD44	CXCL14
BCL11B	ITGAE	PLP1	STAT6	AHR	c-MAF	IL7R	NLRP3
LDLRAP1	GARPh	PTPN2	TIGIT	BATF	BTLA	CD127	TNFRSF4
	LAPh	TGFB1	TNFRSF4	IL21R	CXCL13	TNFRSF25	SSU72
	CCR8	CASP8	TSLP	CCR6	B3GAT1	ETS1	TREX1
	TGFBR1	CRP	USP38	RORA	CD57	AKT3	CD127
	IL9	IL27RA	GATA3	ROR纬t	IRF4	ITK	KLRG1
	SKP2	ICAM1	IRF4	RORC	BATF	TNFSF8	KRG1
	IL2	IL12B	IL4	IL1R	SLAM	SF3A3	IL12RB1
	IL10R	TBET	IL5	CTSH	OX4OL	ZNF143	TNFSF4
	TSC1	IL12R	IL13	IL4I1	CD40L	SMAD3	GPATCH3
	RICTOR	CXCR3	IL25R	LGALS3	CMAF	CNOT4	PRPF38A
		IL18	IL33R		CD200	CCR4	ITCH
		STAT1	BATF		GNG4	SESN3	IL23R
		STAT4	GATA-3		POU2AF1	TRAT1	ATM
		IFNG	STAT6		IGFBP4		PNMA1
		IL3	CRTH2				RORA
		TNF	IL17RB				BMI1
		CSF2	ST2				DLL1
			TIM1				FCF1
			CCR4				ATG5
			CCR8
			CRTH2
			PTGDR2
			SEMA5A
			AKAP12
			HPGDS

[truncated: 1 more sheets: Table S16]
